# Supplementary material for: The coherence between PSMC6 and α-ring in the 26S proteasome is associated with Alzheimer’s disease
Source: Front Mol Neurosci. 2024 Jan 31;16:1330853. doi: 10.3389/fnmol.2023.1330853 (PMC10864545; doi:10.3389/fnmol.2023.1330853)
Supplement: Supplementary file 2 [file Table_2.XLSX]

## Sheet: Sheet1
Dataset	Platform	Tissue	Clinical indicators	Platform	Samples
GSE5281	GPL570	6 brain regions	No	GPL570	161
GSE48350	GPL570	4 brain regions	No	GPL570	253
GSE28146	GPL570	CA1 hippocampal gray	No	GPL570	30
GSE1297	GPL96	hippocampus	MMSE and NFT scores	GPL96	31
